# Supplementary material for: PWAS Hub for exploring gene-based associations of common complex diseases
Source: Genome Res. 2024 Oct;34(10):1674–86. doi: 10.1101/gr.278916.123 (PMC11529988; doi:10.1101/gr.278916.123)
Supplement: Supplement 1 [file Supplemental_code.zip]

Archive with 40 entries (32 files):
- pwas-master/
- pwas-master/.gitignore
- pwas-master/.gitmodules
- pwas-master/README.rst
- pwas-master/setup.py
- pwas-master/bin/
- pwas-master/bin/calc_gene_effect_scores
- pwas-master/bin/combine_pwas_results
- pwas-master/bin/determine_ref_alleles
- pwas-master/bin/list_all_variants
- pwas-master/bin/organize_variant_effects_per_gene
- pwas-master/bin/pwas_test_genes
- pwas-master/pwas/
- pwas-master/pwas/gene_effect_score_aggregation.py
- pwas-master/pwas/genotype.py
- pwas-master/pwas/statistics.py
- pwas-master/pwas/__init__.py
- pwas-master/pwas/shared_utils/
- __MACOSX/
- __MACOSX/._pwas-master
- __MACOSX/pwas-master/
- __MACOSX/pwas-master/._.gitignore
- __MACOSX/pwas-master/._.gitmodules
- __MACOSX/pwas-master/._bin
- __MACOSX/pwas-master/._pwas
- __MACOSX/pwas-master/._README.rst
- __MACOSX/pwas-master/._setup.py
- __MACOSX/pwas-master/bin/
- __MACOSX/pwas-master/bin/._calc_gene_effect_scores
- __MACOSX/pwas-master/bin/._combine_pwas_results
- __MACOSX/pwas-master/bin/._determine_ref_alleles
- __MACOSX/pwas-master/bin/._list_all_variants
- __MACOSX/pwas-master/bin/._organize_variant_effects_per_gene
- __MACOSX/pwas-master/bin/._pwas_test_genes
- __MACOSX/pwas-master/pwas/
- __MACOSX/pwas-master/pwas/._gene_effect_score_aggregation.py
- __MACOSX/pwas-master/pwas/._genotype.py
- __MACOSX/pwas-master/pwas/._shared_utils
- __MACOSX/pwas-master/pwas/._statistics.py
- __MACOSX/pwas-master/pwas/.___init__.py
